# Supplementary material for: Molecular Epidemiological Survey of Canine Parvovirus Circulating in China from 2014 to 2019
Source: Pathogens. 2021 May 11;10(5):588. doi: 10.3390/pathogens10050588 (PMC8150379; doi:10.3390/pathogens10050588)
Supplement: Supplementary file 1 [file pathogens-10-00588-s001.zip]

Archive with 1 entries (1 files):
- pathogens-1175473-supplementary.xlsx
