# Supplementary material for: Molecular Epidemiological Survey of Canine Parvovirus Circulating in China from 2014 to 2019
Source: Pathogens. 2021 May 11;10(5):588. doi: 10.3390/pathogens10050588 (PMC8150379; doi:10.3390/pathogens10050588)
Supplement: Supplementary file 1 [file pathogens-10-00588-s001.zip › pathogens-1175473-supplementary.xlsx]

## Sheet: Sheet1
Supplementary Table S1
Name of strain	Accession Numbers	Collection Province	Collection Year	Genotype	Source
CN/AH1604	MK518007	Anhui	2016	New CPV-2b	Genbank
CN/AH1603	MK518006	Anhui	2016	CPV-2c	Genbank
CN/AH1602	MK518005	Anhui	2016	CPV-2c	Genbank
CN/AH1601	MK518004	Anhui	2016	CPV-2c	Genbank
CN/AH1706	MK518009	Anhui	2017	New CPV-2b	Genbank
CN/AH1705	MK518008	Anhui	2017	CPV-2c	Genbank
CN/AH1707	MK518010	Anhui	2017	CPV-2c	Genbank
CN/AH1708	MK518011	Anhui	2017	New CPV-2b	Genbank
CN/AH1709	MK518012	Anhui	2017	CPV-2c	Genbank
CN/AH1710	MK518013	Anhui	2017	New CPV-2a	Genbank
CPV-AHhf1	MT010564	Anhui	2018	CPV-2c	Genbank
CH-AH-D1	MN119560	Anhui	2018	New CPV-2b	Genbank
CH-AH-D2	MN119561	Anhui	2018	CPV-2c	Genbank
CH-AH-D3	MN119562	Anhui	2018	CPV-2c	Genbank
CH-AH-D4	MN119563	Anhui	2018	CPV-2c	Genbank
CH-AH-D5	MN119564	Anhui	2018	New CPV-2b	Genbank
CH-AH-D6	MN119565	Anhui	2018	CPV-2c	Genbank
CH-AH-D7	MN119566	Anhui	2018	CPV-2c	Genbank
CH-AH-D8	MN119567	Anhui	2018	CPV-2c	Genbank
CH-AH-D9	MN119568	Anhui	2018	CPV-2c	Genbank
CH-AH-D10	MN119569	Anhui	2018	CPV-2c	Genbank
CH-AH-D11	MN119570	Anhui	2019	CPV-2c	Genbank
CH-AH-D12	MN119571	Anhui	2019	CPV-2c	Genbank
CH-AH-D13	MN119572	Anhui	2019	CPV-2c	Genbank
CH-AH-D14	MN119573	Anhui	2019	New CPV-2a	Genbank
CH-AH-D15	MN119574	Anhui	2019	New CPV-2a	Genbank
CH-AH-D16	MN119575	Anhui	2019	New CPV-2b	Genbank
CN/HB1603	MK517991	Hubei	2016	CPV-2c	Genbank
CN/HB1602	MK517990	Hubei	2016	CPV-2c	Genbank
CN/HB1601	MK517989	Hubei	2016	CPV-2c	Genbank
CN/HB1715	MK518003	Hubei	2017	CPV-2c	Genbank
CN/HB1714	MK518002	Hubei	2017	CPV-2a	Genbank
CN/HB1713	MK518001	Hubei	2017	CPV-2c	Genbank
CN/HB1712	MK518000	Hubei	2017	New CPV-2a	Genbank
CN/HB1711	MK517999	Hubei	2017	CPV-2c	Genbank
CN/HB1710	MK517998	Hubei	2017	CPV-2c	Genbank
CN/HB1709	MK517997	Hubei	2017	CPV-2c	Genbank
CN/HB1708	MK517996	Hubei	2017	CPV-2c	Genbank
CN/HB1707	MK517995	Hubei	2017	New CPV-2a	Genbank
CN/HB1706	MK517994	Hubei	2017	CPV-2c	Genbank
CN/HB1705	MK517993	Hubei	2017	CPV-2c	Genbank
CN/HB1704	MK517992	Hubei	2017	CPV-2c	Genbank
HB2017	MK388674	Hubei	2017	CPV-2c	Genbank
HB2017	MK388674	Hubei	2017	CPV-2c	Genbank
CN/HN1607	MK517972	Henan	2016	CPV-2c	Genbank
CN/HN1606	MK517971	Henan	2016	CPV-2c	Genbank
CN/HN1605	MK517970	Henan	2016	CPV-2c	Genbank
CN/HN1604	MK517969	Henan	2016	CPV-2c	Genbank
CN/HN1603	MK517968	Henan	2016	CPV-2c	Genbank
CN/HN1602	MK517967	Henan	2016	CPV-2c	Genbank
CN/HN1601	MK517966	Henan	2016	CPV-2c	Genbank
CN/HN1723	MK517988	Henan	2017	CPV-2c	Genbank
CN/HN1722	MK517987	Henan	2017	CPV-2c	Genbank
CN/HN1721	MK517986	Henan	2017	CPV-2c	Genbank
CN/HN1720	MK517985	Henan	2017	New CPV-2a	Genbank
CN/HN1719	MK517984	Henan	2017	New CPV-2b	Genbank
CN/HN1718	MK517983	Henan	2017	New CPV-2b	Genbank
CN/HN1717	MK517982	Henan	2017	New CPV-2a	Genbank
CN/HN1716	MK517981	Henan	2017	CPV-2c	Genbank
CN/HN1715	MK517980	Henan	2017	New CPV-2a	Genbank
CN/HN1714	MK517979	Henan	2017	CPV-2c	Genbank
CN/HN1713	MK517978	Henan	2017	CPV-2c	Genbank
CN/HN1712	MK517977	Henan	2017	New CPV-2a	Genbank
CN/HN1711	MK517976	Henan	2017	CPV-2c	Genbank
CN/HN1710	MK517975	Henan	2017	New CPV-2a	Genbank
CN/HN1709	MK517974	Henan	2017	New CPV-2a	Genbank
CN/HN1708	MK517973	Henan	2017	CPV-2c	Genbank
Canine/China/01/2016	MF805789	Sichuan	2016	CPV-2c	Genbank
Canine/China/02/2016	MF805790	Sichuan	2016	New CPV-2a	Genbank
Canine/China/03/2016	MF805791	Sichuan	2016	New CPV-2a	Genbank
Canine/China/04/2016	MF805792	Sichuan	2016	CPV-2c	Genbank
Canine/China/05/2016	MF805793	Sichuan	2016	New CPV-2a	Genbank
Canine/China/06/2016	MF805794	Sichuan	2016	New CPV-2a	Genbank
Canine/China/07/2016	MF805795	Sichuan	2016	CPV-2c	Genbank
Canine/China/08/2016	MF805796	Sichuan	2016	CPV-2c	Genbank
Canine/China/09/2016	MF805797	Sichuan	2016	CPV-2c	Genbank
Canine/China/10/2016	MF805798	Sichuan	2016	New CPV-2a	Genbank
Canine/China/11/2017	MH476580	Sichuan	2017	New CPV-2a	Genbank
Canine/China/12/2017	MH476581	Sichuan	2017	CPV-2c	Genbank
Canine/China/13/2017	MH476582	Sichuan	2017	New CPV-2a	Genbank
Canine/China/14/2017	MH476583	Sichuan	2017	CPV-2c	Genbank
Canine/China/15/2017	MH476584	Sichuan	2017	CPV-2c	Genbank
Canine/China/16/2017	MH476585	Sichuan	2017	CPV-2c	Genbank
Canine/China/17/2017	MH476586	Sichuan	2017	New CPV-2a	Genbank
Canine/China/18/2017	MH476587	Sichuan	2017	CPV-2c	Genbank
Canine/China/19/2017	MH476588	Sichuan	2017	New CPV-2b	Genbank
Canine/China/20/2017	MH476589	Sichuan	2017	New CPV-2a	Genbank
Canine/China/21/2017	MH476590	Sichuan	2017	New CPV-2a	Genbank
Canine/China/22/2017	MH476591	Sichuan	2017	New CPV-2a	Genbank
Canine/China/23/2017	MH476592	Sichuan	2017	CPV-2c	Genbank
Canine/China24/2017	MH476593	Sichuan	2017	New CPV-2a	Genbank
YAD02	KU983477	Sichuan	2016	New CPV-2a	Genbank
YAD03	KU983478	Sichuan	2016	New CPV-2a	Genbank
YAD06	KU983479	Sichuan	2016	New CPV-2a	Genbank
YAD07	KU983480	Sichuan	2016	New CPV-2a	Genbank
YAD08	KU983481	Sichuan	2016	New CPV-2a	Genbank
YAD09	KU983482	Sichuan	2016	New CPV-2a	Genbank
YAD11	KU983483	Sichuan	2016	New CPV-2a	Genbank
YAD12	KU983484	Sichuan	2016	New CPV-2a	Genbank
YAD13	KU983485	Sichuan	2016	New CPV-2a	Genbank
YAD14	KU983486	Sichuan	2016	New CPV-2a	Genbank
YAD15	KU983487	Sichuan	2016	New CPV-2a	Genbank
YAD18	KU983488	Sichuan	2016	New CPV-2a	Genbank
YAD21	KU983489	Sichuan	2016	New CPV-2a	Genbank
YAD22	KU983490	Sichuan	2016	New CPV-2a	Genbank
YAD23	KU983491	Sichuan	2016	New CPV-2a	Genbank
GY-10	KY386859	Guizhou	2016	New CPV-2a	Genbank
GY-9	KY386858	Guizhou	2016	New CPV-2a	Genbank
GY-8	KY386857	Guizhou	2016	CPV-2c	Genbank
GY-7	KY386856	Guizhou	2016	CPV-2c	Genbank
GY-6	KY386855	Guizhou	2016	New CPV-2a	Genbank
GY-5	KY386854	Guizhou	2016	New CPV-2a	Genbank
GY-4	KY386853	Guizhou	2016	CPV-2c	Genbank
GY-3	KY386852	Guizhou	2016	New CPV-2a	Genbank
GY-2	KY386851	Guizhou	2016	New CPV-2a	Genbank
GY-1	KY386850	Guizhou	2016	New CPV-2a	Genbank
CPV/canine/LZ/2/2017	MH155193	Gansu	2017	CPV-2c	Genbank
CPV/canine/LZ/1/2017	MH155192	Gansu	2017	New CPV-2b	Genbank
GX307	MH177317	Guangxi	2017	CPV-2c	Genbank
GX308	MH177316	Guangxi	2017	CPV-2c	Genbank
GX310	MH177315	Guangxi	2017	CPV-2c	Genbank
GX302	MH177314	Guangxi	2017	CPV-2c	Genbank
GX303	MH177313	Guangxi	2017	CPV-2c	Genbank
GX305	MH177312	Guangxi	2017	CPV-2c	Genbank
GX324	MH177310	Guangxi	2017	CPV-2c	Genbank
GX349	MH177309	Guangxi	2017	CPV-2c	Genbank
GX356	MH177308	Guangxi	2017	CPV-2c	Genbank
GX357	MH177307	Guangxi	2017	CPV-2c	Genbank
GX372	MH177306	Guangxi	2017	CPV-2c	Genbank
GX373	MH177305	Guangxi	2017	CPV-2c	Genbank
GX337	MH177304	Guangxi	2017	CPV-2c	Genbank
GX345	MH177303	Guangxi	2017	CPV-2c	Genbank
GX326	MH177302	Guangxi	2017	New CPV-2a	Genbank
GX304	MH177301	Guangxi	2017	New CPV-2a	Genbank
CPV-NX01	MN473463	Ningxia	2018~2019	New CPV-2a	Genbank
CPV-NX02	MN473464	Ningxia	2018~2019	New CPV-2a	Genbank
CPV-NX03	MN473465	Ningxia	2018~2019	New CPV-2b	Genbank
CPV-NX04	MN473466	Ningxia	2018~2019	New CPV-2a	Genbank
CPV-NX05	MN473467	Ningxia	2018~2019	New CPV-2b	Genbank
YZ141204	MH822027	Jiangsu	2014	New CPV-2a	Genbank
YZ1405	MH822028	Jiangsu	2014	New CPV-2b	Genbank
SZ1412	MH685923	Jiangsu	2014	CPV-2c	Genbank
CPV-JS1591	MF467226	Jiangsu	2015	New CPV-2a	Genbank
CPV-JS1592	MF467225	Jiangsu	2015	CPV-2c	Genbank
XuZhou/01g/2016	KY922908	Jiangsu	2016	New CPV-2a	Genbank
XuZhou/03g/2016	KY937638	Jiangsu	2016	New CPV-2a	Genbank
CPV/CN/YZ4/2016	MF001438	Jiangsu	2016	New CPV-2a	Genbank
CPV/CN/YZ8/2016	MF001437	Jiangsu	2016	CPV-2c	Genbank
CPV/CN/YZ3/2016	MF001436	Jiangsu	2016	CPV-2c	Genbank
CPV/CN/YZ1/2016	MF001435	Jiangsu	2016	CPV-2c	Genbank
CPV/CN/YZ5/2016	MF001439	Jiangsu	2016	New CPV-2a	Genbank
CN/JS1603	MK518016	Jiangsu	2016	New CPV-2a	Genbank
CN/JS1602	MK518015	Jiangsu	2016	CPV-2c	Genbank
CN/JS1601	MK518014	Jiangsu	2016	CPV-2c	Genbank
nanjing/nj03/2016	KY937665	Jiangsu	2016	New CPV-2a	Genbank
nanjing/nj1-6/2016	KY937664	Jiangsu	2016	New CPV-2a	Genbank
NanJing/1-10/2016	KY922909	Jiangsu	2016	New CPV-2a	Genbank
NanJing/00/2016	KY922905	Jiangsu	2016	New CPV-2a	Genbank
CN/JS1708	MK518021	Jiangsu	2017	CPV-2c	Genbank
CN/JS1707	MK518020	Jiangsu	2017	CPV-2c	Genbank
CN/JS1706	MK518019	Jiangsu	2017	CPV-2c	Genbank
CN/JS1705	MK518018	Jiangsu	2017	CPV-2c	Genbank
CN/JS1704	MK518017	Jiangsu	2017	New CPV-2a	Genbank
CPV-js31	MK076889	Jiangsu	2017	New CPV-2a	Genbank
CPV-js31	MK076889	Jiangsu	2017	New CPV-2a	Genbank
CPV-js32	MK076890	Jiangsu	2017	New CPV-2a	Genbank
CPV-js32	MK076890	Jiangsu	2017	New CPV-2a	Genbank
CPV-js33	MK076891	Jiangsu	2017	New CPV-2b	Genbank
CPV-js33	MK076891	Jiangsu	2017	New CPV-2b	Genbank
CPV-js34	MK076892	Jiangsu	2017	New CPV-2a	Genbank
CPV-js35	MK076893	Jiangsu	2017	CPV-2c	Genbank
CPV-js36	MK076894	Jiangsu	2017	New CPV-2b	Genbank
CPV-js37	MK076895	Jiangsu	2017	New CPV-2a	Genbank
CPV-js38	MK076896	Jiangsu	2017	New CPV-2a	Genbank
CPV-js39	MK076897	Jiangsu	2017	New CPV-2a	Genbank
CPV-js40	MK076898	Jiangsu	2017	New CPV-2a	Genbank
CPV-js41	MK076899	Jiangsu	2017	New CPV-2a	Genbank
CPV-js42	MK076900	Jiangsu	2017	CPV-2c	Genbank
CPV-js43	MK076901	Jiangsu	2017	New CPV-2b	Genbank
CPV-js44	MK076902	Jiangsu	2017	New CPV-2b	Genbank
CPV-js45	MK076903	Jiangsu	2017	New CPV-2a	Genbank
CPV-js46	MK076904	Jiangsu	2017	CPV-2c	Genbank
CPV-js47	MK076905	Jiangsu	2017	New CPV-2a	Genbank
CPV-js48	MK076906	Jiangsu	2017	New CPV-2a	Genbank
CPV-js49	MK076907	Jiangsu	2017	New CPV-2a	Genbank
CPV-js50	MK076908	Jiangsu	2017	New CPV-2a	Genbank
CPV-js51	MK076909	Jiangsu	2017	New CPV-2a	Genbank
CPV-js52	MK076910	Jiangsu	2017	New CPV-2a	Genbank
CPV-js53	MK076911	Jiangsu	2017	New CPV-2a	Genbank
CPV-js54	MK076912	Jiangsu	2017	New CPV-2a	Genbank
CPV-js55	MK076913	Jiangsu	2017	New CPV-2a	Genbank
CPV-js56	MK076914	Jiangsu	2017	New CPV-2a	Genbank
CPV-js57	MK076915	Jiangsu	2017	New CPV-2a	Genbank
CPV-js58	MK076916	Jiangsu	2017	New CPV-2a	Genbank
CPV-js59	MK076917	Jiangsu	2017	CPV-2c	Genbank
CPV-js60	MK076918	Jiangsu	2017	New CPV-2a	Genbank
CPV-js61	MK076919	Jiangsu	2017	New CPV-2a	Genbank
CPV-js62	MK076920	Jiangsu	2017	New CPV-2b	Genbank
CPV-js63	MK076921	Jiangsu	2017	New CPV-2a	Genbank
CPV-js64	MK076922	Jiangsu	2017	New CPV-2a	Genbank
CPV-js65	MK076923	Jiangsu	2017	New CPV-2b	Genbank
CPV-js66	MK076924	Jiangsu	2017	New CPV-2a	Genbank
CPV-js67	MK076925	Jiangsu	2017	New CPV-2a	Genbank
CPV-js68	MK076926	Jiangsu	2017	New CPV-2b	Genbank
CPV-js69	MK076927	Jiangsu	2017	New CPV-2a	Genbank
CPV-js70	MK076928	Jiangsu	2017	New CPV-2a	Genbank
CPV-js71	MK076929	Jiangsu	2017	New CPV-2a	Genbank
CPV-js72	MK076930	Jiangsu	2017	New CPV-2a	Genbank
CPV-js73	MK076931	Jiangsu	2017	New CPV-2b	Genbank
CPV-js74	MK076932	Jiangsu	2017	New CPV-2a	Genbank
CPV-js75	MK076933	Jiangsu	2017	CPV-2c	Genbank
CPV-js76	MK076934	Jiangsu	2017	New CPV-2a	Genbank
CPV-js77	MK076935	Jiangsu	2017	CPV-2c	Genbank
CPV-js78	MK076936	Jiangsu	2017	New CPV-2a	Genbank
CPV-js79	MK076937	Jiangsu	2017	New CPV-2a	Genbank
CPV-js81	MK076938	Jiangsu	2017	New CPV-2a	Genbank
CPV-js82	MK076939	Jiangsu	2017	New CPV-2a	Genbank
CPV-js83	MK076940	Jiangsu	2017	New CPV-2a	Genbank
CPV-js84	MK076941	Jiangsu	2017	New CPV-2a	Genbank
CPV-js85	MK076942	Jiangsu	2017	New CPV-2a	Genbank
CPV-js86	MK076943	Jiangsu	2017	New CPV-2a	Genbank
nanjing/22/2017	KY937649	Jiangsu	2017	New CPV-2a	Genbank
nanjing/nj10g/2017	KY937667	Jiangsu	2017	New CPV-2a	Genbank
nanjing/nj6g/2017	KY937666	Jiangsu	2017	New CPV-2a	Genbank
xuzhou/BJ18/2017	KY937655	Jiangsu	2017	CPV-2c	Genbank
xuzhou/BJ13X/2017	KY937654	Jiangsu	2017	New CPV-2a	Genbank
xuzhou/BJ12/2017	KY937653	Jiangsu	2017	New CPV-2a	Genbank
xuzhou/BJ10/2017	KY937652	Jiangsu	2017	New CPV-2a	Genbank
xuzhou/BJ2/2017	KY937651	Jiangsu	2017	CPV-2c	Genbank
SH1501	NA	Shanghai	2015	New CPV-2b	Identification and Genotyping of Canine Parvovirus in Shanghai from 2014 to 2015
SH1502	NA	Shanghai	2015	New CPV-2b	Identification and Genotyping of Canine Parvovirus in Shanghai from 2014 to 2015
SH1503	NA	Shanghai	2015	New CPV-2a	Identification and Genotyping of Canine Parvovirus in Shanghai from 2014 to 2015
SH1504	NA	Shanghai	2015	New CPV-2a	Identification and Genotyping of Canine Parvovirus in Shanghai from 2014 to 2015
SH1505	NA	Shanghai	2015	New CPV-2a	Identification and Genotyping of Canine Parvovirus in Shanghai from 2014 to 2015
SH1506	NA	Shanghai	2015	New CPV-2a	Identification and Genotyping of Canine Parvovirus in Shanghai from 2014 to 2015
SH1507	NA	Shanghai	2015	New CPV-2a	Identification and Genotyping of Canine Parvovirus in Shanghai from 2014 to 2015
SH1508	NA	Shanghai	2015	New CPV-2a	Identification and Genotyping of Canine Parvovirus in Shanghai from 2014 to 2015
SH1509	NA	Shanghai	2015	New CPV-2b	Identification and Genotyping of Canine Parvovirus in Shanghai from 2014 to 2015
SH1510	NA	Shanghai	2015	New CPV-2b	Identification and Genotyping of Canine Parvovirus in Shanghai from 2014 to 2015
SH1511	NA	Shanghai	2015	New CPV-2a	Identification and Genotyping of Canine Parvovirus in Shanghai from 2014 to 2015
SH1512	NA	Shanghai	2015	New CPV-2a	Identification and Genotyping of Canine Parvovirus in Shanghai from 2014 to 2015
SH1513	NA	Shanghai	2015	New CPV-2a	Identification and Genotyping of Canine Parvovirus in Shanghai from 2014 to 2015
SH1514	NA	Shanghai	2015	New CPV-2a	Identification and Genotyping of Canine Parvovirus in Shanghai from 2014 to 2015
SH1515	NA	Shanghai	2015	New CPV-2b	Identification and Genotyping of Canine Parvovirus in Shanghai from 2014 to 2015
SH1516	NA	Shanghai	2015	CPV-2c	Identification and Genotyping of Canine Parvovirus in Shanghai from 2014 to 2015
SH1517	NA	Shanghai	2015	New CPV-2b	Identification and Genotyping of Canine Parvovirus in Shanghai from 2014 to 2015
SH1518	NA	Shanghai	2015	New CPV-2a	Identification and Genotyping of Canine Parvovirus in Shanghai from 2014 to 2015
SH1519	NA	Shanghai	2015	New CPV-2a	Identification and Genotyping of Canine Parvovirus in Shanghai from 2014 to 2015
SH1520	NA	Shanghai	2015	New CPV-2a	Identification and Genotyping of Canine Parvovirus in Shanghai from 2014 to 2015
SH1521	NA	Shanghai	2015	New CPV-2a	Identification and Genotyping of Canine Parvovirus in Shanghai from 2014 to 2015
SH1522	NA	Shanghai	2015	New CPV-2a	Identification and Genotyping of Canine Parvovirus in Shanghai from 2014 to 2015
SH1523	NA	Shanghai	2015	New CPV-2a	Identification and Genotyping of Canine Parvovirus in Shanghai from 2014 to 2015
SH1524	NA	Shanghai	2015	New CPV-2b	Identification and Genotyping of Canine Parvovirus in Shanghai from 2014 to 2015
SH1525	NA	Shanghai	2015	CPV-2c	Identification and Genotyping of Canine Parvovirus in Shanghai from 2014 to 2015
shanghai/04g/2016	KY937646	Shanghai	2016	New CPV-2a	Genbank
shanghai/3-13/2016	KY937645	Shanghai	2016	New CPV-2a	Genbank
ShangHai/3-4/2016	KY937644	Shanghai	2016	New CPV-2a	Genbank
ShangHai/3-3-1/2016	KY937643	Shanghai	2016	New CPV-2a	Genbank
ShangHai/3-3/2016	KY937642	Shanghai	2016	New CPV-2a	Genbank
ShangHai/3-2-1/2016	KY937641	Shanghai	2016	CPV-2c	Genbank
ShangHai/3-2/2016	KY937640	Shanghai	2016	New CPV-2a	Genbank
ShangHai/3-1/2016	KY937639	Shanghai	2016	New CPV-2a	Genbank
shanghai/03g/2016	KY937637	Shanghai	2016	CPV-2c	Genbank
ShangHai/03-1/2016	KY922910	Shanghai	2016	CPV-2c	Genbank
ShangHai/0-1DN/2016	KY922907	Shanghai	2016	CPV-2c	Genbank
ShangHai/0-1DM/2016	KY922906	Shanghai	2016	New CPV-2a	Genbank
CPV-zj1	KM386931	Zhejiang	2014	New CPV-2a	Genbank
CPV-zj2	KM386932	Zhejiang	2014	New CPV-2b	Genbank
CPV-zj3	KM386933	Zhejiang	2014	New CPV-2a	Genbank
CPV-zj4	KM386934	Zhejiang	2014	New CPV-2a	Genbank
CPV-zj5	KM386935	Zhejiang	2014	New CPV-2b	Genbank
CPV-zj6	KM386936	Zhejiang	2014	New CPV-2a	Genbank
CPV-zj7	KM386937	Zhejiang	2014	New CPV-2b	Genbank
CPV-zj8	KM386938	Zhejiang	2014	New CPV-2a	Genbank
CPV-zj9	KM386939	Zhejiang	2014	New CPV-2a	Genbank
CPV-zj10	KM386940	Zhejiang	2014	New CPV-2a	Genbank
CPV-zj11	KM386941	Zhejiang	2014	New CPV-2a	Genbank
CPV-zj12	KM386942	Zhejiang	2014	New CPV-2a	Genbank
CPV-zj13	KM386943	Zhejiang	2014	New CPV-2a	Genbank
CPV-zj14	KM386944	Zhejiang	2014	New CPV-2a	Genbank
CPV-zj15	KM386945	Zhejiang	2014	New CPV-2a	Genbank
CPV-zj16	KM386946	Zhejiang	2014	New CPV-2a	Genbank
CPV-zj17	KM386947	Zhejiang	2014	New CPV-2a	Genbank
CPV-zj18	KM386948	Zhejiang	2014	New CPV-2b	Genbank
CPV-zj19	KM386949	Zhejiang	2014	New CPV-2a	Genbank
CPV-zj20	KM386950	Zhejiang	2014	New CPV-2a	Genbank
CPV-ZJ1579	MF467224	Zhejiang	2015	New CPV-2a	Genbank
CH-ZJ-D1	MN119605	Zhejiang	2018	CPV-2c	Genbank
CH-ZJ-D2	MN119606	Zhejiang	2018	CPV-2c	Genbank
CH-ZJ-D3	MN119607	Zhejiang	2018	CPV-2c	Genbank
CH-ZJ-D4	MN119608	Zhejiang	2018	CPV-2c	Genbank
CH-ZJ-D5	MN119609	Zhejiang	2018	CPV-2c	Genbank
CH-ZJ-D6	MN119610	Zhejiang	2018	CPV-2c	Genbank
CH-ZJ-D7	MN119611	Zhejiang	2018	CPV-2c	Genbank
CH-ZJ-D8	MN119612	Zhejiang	2018	CPV-2c	Genbank
CH-ZJ-D9	MN119613	Zhejiang	2018	CPV-2c	Genbank
CH-ZJ-D10	MN119614	Zhejiang	2018	CPV-2c	Genbank
CH-ZJ-D11	MN119615	Zhejiang	2019	CPV-2c	Genbank
CH-ZJ-D12	MN119616	Zhejiang	2019	CPV-2c	Genbank
CH-ZJ-D13	MN119617	Zhejiang	2019	CPV-2c	Genbank
CH-ZJ-D14	MN119618	Zhejiang	2019	CPV-2c	Genbank
CH-ZJ-D15	MN119619	Zhejiang	2019	CPV-2c	Genbank
CH-ZJ-D16	MN119620	Zhejiang	2019	CPV-2c	Genbank
CPV-JL-14-1	KR611488	Jilin	2014	New CPV-2a	Genbank
CPV-JL-14-2	KR611489	Jilin	2014	New CPV-2a	Genbank
CPV-JL-14-3	KR611490	Jilin	2014	New CPV-2b	Genbank
CPV-JL-14-4	KR611491	Jilin	2014	New CPV-2a	Genbank
CPV-JL-14-5	KR611492	Jilin	2014	New CPV-2b	Genbank
CPV-JL-14-6	KR611493	Jilin	2014	New CPV-2b	Genbank
CPV-JL-14-7	KR611494	Jilin	2014	New CPV-2a	Genbank
CPV-JL-14-8	KR611495	Jilin	2014	New CPV-2a	Genbank
CPV-JL-14-9	KR611496	Jilin	2014	New CPV-2a	Genbank
CPV-JL-14-10	KR611497	Jilin	2014	New CPV-2a	Genbank
ANTU-1	KP749837	Jilin	2014	New CPV-2a	Genbank
ANTU-2	KP749838	Jilin	2014	New CPV-2a	Genbank
DUNHUA-1	KP749839	Jilin	2014	New CPV-2a	Genbank
DUNHUA-2	KP749840	Jilin	2014	New CPV-2b	Genbank
DUNHUA-3	KP749841	Jilin	2014	New CPV-2a	Genbank
HELONG-1	KP749842	Jilin	2014	New CPV-2a	Genbank
HELONG-2	KP749843	Jilin	2014	New CPV-2a	Genbank
HUNCHUN-1	KP749844	Jilin	2014	New CPV-2a	Genbank
HUNCHUN-2	KP749845	Jilin	2014	New CPV-2a	Genbank
HUNCHUN-3	KP749846	Jilin	2014	New CPV-2a	Genbank
LONGJING-1	KP749847	Jilin	2014	New CPV-2b	Genbank
LONGJING-2	KP749848	Jilin	2014	New CPV-2a	Genbank
TUMEN-1	KP749849	Jilin	2014	New CPV-2a	Genbank
TUMEN-2	KP749850	Jilin	2014	New CPV-2a	Genbank
WANGQING-1	KP749851	Jilin	2014	CPV-2c	Genbank
WANGQING-2	KP749852	Jilin	2014	New CPV-2b	Genbank
WANGQING-3	KP749853	Jilin	2014	New CPV-2a	Genbank
YANJI-1	KP749854	Jilin	2014	CPV-2c	Genbank
YANJI-2	KP749855	Jilin	2014	New CPV-2b	Genbank
JL-CC1	NA	Jilin	2015~2016	CPV-2c	Isolation and VP2 Gene Sequence Analysis of Epidemic Canine Parvovirus Strain in Jilin Province
JL-CC2	NA	Jilin	2015~2016	New CPV-2a	Isolation and VP2 Gene Sequence Analysis of Epidemic Canine Parvovirus Strain in Jilin Province
JL-JT	NA	Jilin	2015~2016	New CPV-2a	Isolation and VP2 Gene Sequence Analysis of Epidemic Canine Parvovirus Strain in Jilin Province
JL-LY	NA	Jilin	2015~2016	New CPV-2a	Isolation and VP2 Gene Sequence Analysis of Epidemic Canine Parvovirus Strain in Jilin Province
JL-SY	NA	Jilin	2015~2016	New CPV-2a	Isolation and VP2 Gene Sequence Analysis of Epidemic Canine Parvovirus Strain in Jilin Province
JL- JL	NA	Jilin	2015~2016	New CPV-2b	Isolation and VP2 Gene Sequence Analysis of Epidemic Canine Parvovirus Strain in Jilin Province
CPV2b/16LY0703	MK675658	Jilin	2016	New CPV-2b	Genbank
CPV2b/16JL1102	MK675657	Jilin	2016	New CPV-2b	Genbank
CPV2a/17SP0702	MK675662	Jilin	2017	New CPV-2a	Genbank
CPV2a/17JL0319	MK675661	Jilin	2017	New CPV-2a	Genbank
CPV2a/17CC1106	MK675660	Jilin	2017	New CPV-2a	Genbank
CPV2a/17CC0804	MK675659	Jilin	2017	New CPV-2a	Genbank
Jilin4/2017	MK266800	Jilin	2017	New CPV-2a	Genbank
Jilin7/2017	MK266801	Jilin	2017	New CPV-2a	Genbank
Jilin6/2017	MK266802	Jilin	2017	New CPV-2b	Genbank
CPV2a/18SP0302	MK675666	Jilin	2018	New CPV-2a	Genbank
CPV2b/18JZ0303	MK675665	Jilin	2018	New CPV-2b	Genbank
CPV2a/18CC0603	MK675663	Jilin	2018	New CPV-2a	Genbank
CC-2	MN810919	Jilin	2017~2019	New CPV-2a	Genbank
CC-3	MN810918	Jilin	2017~2019	CPV-2c	Genbank
CC-5	MN810917	Jilin	2017~2019	CPV-2c	Genbank
CC-6	MN810916	Jilin	2017~2019	CPV-2c	Genbank
CC-7	MN810915	Jilin	2017~2019	CPV-2c	Genbank
CC-8	MN810914	Jilin	2017~2019	CPV-2c	Genbank
CC-10	MN810913	Jilin	2017~2019	CPV-2c	Genbank
CC-11	MN810912	Jilin	2017~2019	CPV-2c	Genbank
CC-12	MN810911	Jilin	2017~2019	CPV-2c	Genbank
CC-21	MN810910	Jilin	2017~2019	CPV-2c	Genbank
CC-22	MN810909	Jilin	2017~2019	CPV-2c	Genbank
CC-24	MN810908	Jilin	2017~2019	CPV-2c	Genbank
CC-25	MN810907	Jilin	2017~2019	CPV-2c	Genbank
CC-26	MN810906	Jilin	2017~2019	New CPV-2a	Genbank
CC-27	MN810905	Jilin	2017~2019	New CPV-2b	Genbank
CC-29	MN810904	Jilin	2017~2019	CPV-2c	Genbank
CC-30	MN810903	Jilin	2017~2019	CPV-2c	Genbank
CC-31	MN810902	Jilin	2017~2019	CPV-2c	Genbank
CC-32	MN810901	Jilin	2017~2019	New CPV-2a	Genbank
CC-33	MN810900	Jilin	2017~2019	CPV-2	Genbank
CC-34	MN810899	Jilin	2017~2019	CPV-2c	Genbank
CC-35	MN810898	Jilin	2018	CPV-2c	Genbank
CC-36	MN810897	Jilin	2018	CPV-2c	Genbank
CC-37	MN810896	Jilin	2019	CPV-2c	Genbank
CC-38	MN810895	Jilin	2019	New CPV-2b	Genbank
CC-39	MN810894	Jilin	2019	CPV-2c	Genbank
CC-41	MN810893	Jilin	2019	CPV-2c	Genbank
CC-42	MN810892	Jilin	2019	CPV-2c	Genbank
CC-43	MN810891	Jilin	2019	CPV-2c	Genbank
CC-44	MN810890	Jilin	2019	CPV-2c	Genbank
CC-46	MN810889	Jilin	2019	CPV-2c	Genbank
CC-517	MN810888	Jilin	2018	New CPV-2b	Genbank
CC-721	MN810887	Jilin	2018	New CPV-2b	Genbank
CC-729	MN810886	Jilin	2018	New CPV-2a	Genbank
CC-820	MN810885	Jilin	2018	CPV-2c	Genbank
CC1-103	MN810884	Jilin	2017	New CPV-2a	Genbank
LY-1	MN810883	Jilin	2017	CPV-2c	Genbank
LY-2	MN810882	Jilin	2017	New CPV-2a	Genbank
LY-3	MN810881	Jilin	2018	CPV-2c	Genbank
LY-4	MN810880	Jilin	2019	New CPV-2a	Genbank
LY-5	MN810879	Jilin	2019	CPV-2c	Genbank
LY-6	MN810878	Jilin	2019	CPV-2c	Genbank
LY-7	MN810877	Jilin	2019	New CPV-2a	Genbank
LY-8	MN810876	Jilin	2019	CPV-2c	Genbank
CPV-LN-14-1	KR611498	Liaoning	2014	New CPV-2a	Genbank
CPV-LN-14-2	KR611499	Liaoning	2014	New CPV-2b	Genbank
CPV-LN-14-3	KR611500	Liaoning	2014	New CPV-2b	Genbank
CPV-LN-14-4	KR611501	Liaoning	2014	New CPV-2a	Genbank
CPV-LN-14-5	KR611502	Liaoning	2014	New CPV-2b	Genbank
CPV-LN-14-6	KR611503	Liaoning	2014	New CPV-2a	Genbank
CPV-LN-14-7	KR611504	Liaoning	2014	New CPV-2b	Genbank
CPV-LN-14-8	KR611505	Liaoning	2014	New CPV-2a	Genbank
CPV-LN-14-9	KR611506	Liaoning	2014	New CPV-2a	Genbank
CPV-LN-14-10	KR611507	Liaoning	2014	New CPV-2a	Genbank
CPV-LN-14-11	KR611508	Liaoning	2014	New CPV-2a	Genbank
CPV-LN-14-12	KR611509	Liaoning	2014	New CPV-2a	Genbank
CPV-LN-14-13	KR611510	Liaoning	2014	New CPV-2b	Genbank
CPV/CN/LN1/2014	KR002800	Liaoning	2014	New CPV-2a	Genbank
SY42	KY626002	Liaoning	2016	CPV-2c	Genbank
SY35	KY626001	Liaoning	2016	CPV-2c	Genbank
SY32	KY626000	Liaoning	2016	CPV-2c	Genbank
SY12	KY625999	Liaoning	2016	CPV-2c	Genbank
SY38	KY625998	Liaoning	2016	New CPV-2b	Genbank
SY36	KY625997	Liaoning	2016	New CPV-2b	Genbank
SY33	KY625996	Liaoning	2016	New CPV-2b	Genbank
SY31	KY625995	Liaoning	2016	New CPV-2b	Genbank
SY15	KY625994	Liaoning	2016	New CPV-2b	Genbank
SY7	KY625993	Liaoning	2016	New CPV-2b	Genbank
SY40	KY625992	Liaoning	2016	New CPV-2a	Genbank
SY39	KY625991	Liaoning	2016	New CPV-2a	Genbank
SY34	KY625990	Liaoning	2016	New CPV-2a	Genbank
SY18	KY625989	Liaoning	2016	New CPV-2a	Genbank
SY9	KY625988	Liaoning	2016	New CPV-2a	Genbank
SYF1	KY625987	Liaoning	2016	New CPV-2a	Genbank
SYL1	KY625986	Liaoning	2016	New CPV-2a	Genbank
CPV2a/18DD0305	MK675664	Liaoning	2018	New CPV-2a	Genbank
CPV2a/18SY0902	MK675667	Liaoning	2018	New CPV-2a	Genbank
CPV-SD-14-1	KR611511	Shandong	2014	New CPV-2a	Genbank
CPV-SD-14-2	KR611512	Shandong	2014	New CPV-2a	Genbank
CPV-SD-14-3	KR611513	Shandong	2014	New CPV-2a	Genbank
CPV-SD-14-4	KR611514	Shandong	2014	New CPV-2a	Genbank
CPV-SD-14-5	KR611515	Shandong	2014	New CPV-2a	Genbank
CPV-SD-14-6	KR611516	Shandong	2014	New CPV-2a	Genbank
CPV-SD-14-7	KR611517	Shandong	2014	New CPV-2a	Genbank
CPV-SD-14-8	KR611518	Shandong	2014	New CPV-2a	Genbank
CPV-SD-14-9	KR611519	Shandong	2014	New CPV-2a	Genbank
CPV-SD-14-10	KR611520	Shandong	2014	New CPV-2b	Genbank
CPV-SD-14-11	KR611521	Shandong	2014	New CPV-2a	Genbank
CPV-SD-14-12	KR611522	Shandong	2014	CPV-2c	Genbank
CPV-HLJ-14-1	KR611470	Heilongjiang	2014	New CPV-2a	Genbank
CPV-HLJ-14-2	KR611471	Heilongjiang	2014	New CPV-2b	Genbank
CPV-HLJ-14-3	KR611472	Heilongjiang	2014	New CPV-2a	Genbank
CPV-HLJ-14-4	KR611473	Heilongjiang	2014	New CPV-2a	Genbank
CPV-HLJ-14-5	KR611474	Heilongjiang	2014	New CPV-2b	Genbank
CPV-HLJ-14-6	KR611475	Heilongjiang	2014	New CPV-2a	Genbank
CPV-HLJ-14-7	KR611476	Heilongjiang	2014	New CPV-2b	Genbank
CPV-HLJ-14-8	KR611477	Heilongjiang	2014	New CPV-2b	Genbank
CPV-HLJ-14-9	KR611478	Heilongjiang	2014	New CPV-2a	Genbank
CPV-HLJ-14-10	KR611479	Heilongjiang	2014	New CPV-2a	Genbank
CPV-HLJ-14-11	KR611480	Heilongjiang	2014	New CPV-2a	Genbank
CPV-HLJ-14-12	KR611481	Heilongjiang	2014	New CPV-2a	Genbank
CPV-HLJ-14-13	KR611482	Heilongjiang	2014	New CPV-2b	Genbank
CPV-HLJ-14-14	KR611483	Heilongjiang	2014	New CPV-2a	Genbank
CPV-HLJ-14-15	KR611484	Heilongjiang	2014	New CPV-2a	Genbank
CPV-HLJ-14-16	KR611485	Heilongjiang	2014	New CPV-2a	Genbank
CPV-HLJ-14-17	KR611486	Heilongjiang	2014	New CPV-2a	Genbank
CPV-HLJ-14-18	KR611487	Heilongjiang	2014	New CPV-2a	Genbank
CPV-HLJ-14-19	KR611488	Heilongjiang	2014	New CPV-2a	Genbank
MDJ-1	KT074258	Heilongjiang	2014	New CPV-2a	Genbank
MDJ-22	KT074265	Heilongjiang	2014	New CPV-2a	Genbank
MDJ-28	KT074267	Heilongjiang	2014	New CPV-2a	Genbank
DQ-alpha1	KT074273	Heilongjiang	2014	New CPV-2a	Genbank
HRB-A5	KT074278	Heilongjiang	2014	New CPV-2a	Genbank
HRB-A8	KT074280	Heilongjiang	2014	New CPV-2a	Genbank
HRB-B0	KT074279	Heilongjiang	2014	New CPV-2a	Genbank
HRB-B7	KT074283	Heilongjiang	2014	New CPV-2a	Genbank
HRB-b9	KT074318	Heilongjiang	2014	New CPV-2a	Genbank
HRB-C2	KT074285	Heilongjiang	2014	New CPV-2a	Genbank
HRB-C5	KT074286	Heilongjiang	2014	New CPV-2a	Genbank
HRB-C6	KT074287	Heilongjiang	2014	New CPV-2a	Genbank
HRB-C9	KT074289	Heilongjiang	2014	New CPV-2a	Genbank
HRB-b5	KT074290	Heilongjiang	2014	New CPV-2a	Genbank
HRB-bb7	KT074281	Heilongjiang	2014	New CPV-2a	Genbank
HRB-bb8	KT074284	Heilongjiang	2014	New CPV-2a	Genbank
HRB-dd2	KT074291	Heilongjiang	2014	New CPV-2a	Genbank
HRB-D4	KT074294	Heilongjiang	2014	New CPV-2a	Genbank
HRB-D8	KT074295	Heilongjiang	2014	New CPV-2a	Genbank
HRB-D9	KT074296	Heilongjiang	2014	New CPV-2a	Genbank
HRB-E0	KT074297	Heilongjiang	2014	New CPV-2a	Genbank
HRB-E1	KT074298	Heilongjiang	2014	New CPV-2a	Genbank
HRB-E8	KT074300	Heilongjiang	2014	New CPV-2a	Genbank
HRB-F4	KT074302	Heilongjiang	2014	New CPV-2a	Genbank
HRB-H2	KT074307	Heilongjiang	2014	New CPV-2a	Genbank
HRB-I1	KT074308	Heilongjiang	2014	New CPV-2a	Genbank
HRB-I3	KT074309	Heilongjiang	2014	New CPV-2a	Genbank
HRB-I4	KT074310	Heilongjiang	2014	New CPV-2a	Genbank
HRB-J1	KT074313	Heilongjiang	2014	New CPV-2a	Genbank
HRB-G0	KT074304	Heilongjiang	2014	New CPV-2a	Genbank
HRB-F8	KT074303	Heilongjiang	2014	New CPV-2a	Genbank
MDJ-7	KT074259	Heilongjiang	2014	New CPV-2a	Genbank
MDJ-9	KT074260	Heilongjiang	2014	New CPV-2a	Genbank
MDJ-15	KT074261	Heilongjiang	2014	New CPV-2a	Genbank
MDJ-21	KT074264	Heilongjiang	2014	New CPV-2a	Genbank
HRB-A2	KT074277	Heilongjiang	2014	New CPV-2a	Genbank
HRB-B8	KT074282	Heilongjiang	2014	New CPV-2a	Genbank
HRB-C7	KT074288	Heilongjiang	2014	New CPV-2a	Genbank
HRB-a1	KT074276	Heilongjiang	2014	New CPV-2a	Genbank
HRB-ee7	KT074292	Heilongjiang	2014	New CPV-2a	Genbank
HRB-D2	KT074293	Heilongjiang	2014	New CPV-2a	Genbank
HRB-G6	KT074306	Heilongjiang	2014	New CPV-2a	Genbank
HRB-I7	KT074311	Heilongjiang	2014	New CPV-2a	Genbank
HRB-J4	KT074314	Heilongjiang	2014	New CPV-2a	Genbank
HRB-J7	KT074315	Heilongjiang	2014	New CPV-2a	Genbank
DQ-beta0	KT074336	Heilongjiang	2014	New CPV-2b	Genbank
DQ-beta4	KT074337	Heilongjiang	2014	New CPV-2b	Genbank
HRB-A4	KT074319	Heilongjiang	2014	New CPV-2b	Genbank
HRB-A9	KT074320	Heilongjiang	2014	New CPV-2b	Genbank
HRB-B6	KT074321	Heilongjiang	2014	New CPV-2b	Genbank
HRB-aa8	KT074322	Heilongjiang	2014	New CPV-2b	Genbank
HRB-b2	KT074323	Heilongjiang	2014	New CPV-2b	Genbank
HRB-d1	KT074324	Heilongjiang	2014	New CPV-2b	Genbank
HRB-d3	KT074325	Heilongjiang	2014	New CPV-2b	Genbank
HRB-d5	KT074326	Heilongjiang	2014	New CPV-2b	Genbank
HRB-E7	KT074327	Heilongjiang	2014	New CPV-2b	Genbank
HRB-F5	KT074328	Heilongjiang	2014	New CPV-2b	Genbank
HRB-F6	KT074329	Heilongjiang	2014	New CPV-2b	Genbank
HRB-F7	KT074330	Heilongjiang	2014	New CPV-2b	Genbank
HRB-H4	KT074332	Heilongjiang	2014	New CPV-2b	Genbank
HRB-H8	KT074333	Heilongjiang	2014	New CPV-2b	Genbank
HRB-I5	KT074334	Heilongjiang	2014	New CPV-2b	Genbank
HRB-J8	KT074335	Heilongjiang	2014	New CPV-2b	Genbank
MDJ-6	KT074349	Heilongjiang	2014	CPV-2c	Genbank
MDJ-11	KT074350	Heilongjiang	2014	CPV-2c	Genbank
MDJ-24	KT074351	Heilongjiang	2014	CPV-2c	Genbank
HRB-A6	KT074339	Heilongjiang	2014	CPV-2c	Genbank
HRB-aa9	KT074340	Heilongjiang	2014	CPV-2c	Genbank
HRB-b3	KT074341	Heilongjiang	2014	CPV-2c	Genbank
HRB-E5	KT074342	Heilongjiang	2014	CPV-2c	Genbank
HRB-E9	KT074344	Heilongjiang	2014	CPV-2c	Genbank
HRB-G8	KT074346	Heilongjiang	2014	CPV-2c	Genbank
HRB-J6	KT074347	Heilongjiang	2014	CPV-2c	Genbank
MDJ-29	KT074268	Heilongjiang	2015	New CPV-2a	Genbank
MDJ-32	KT074269	Heilongjiang	2015	New CPV-2a	Genbank
MDJ-40	KT074272	Heilongjiang	2015	New CPV-2a	Genbank
DQ-beta1	KT074274	Heilongjiang	2015	New CPV-2a	Genbank
HRB-F9	KT074345	Heilongjiang	2015	CPV-2c	Genbank
HRB-e6	KT074343	Heilongjiang	2015	CPV-2c	Genbank
MDJ-39	KT074352	Heilongjiang	2015	CPV-2c	Genbank
HRB-H3	KT074331	Heilongjiang	2015	New CPV-2b	Genbank
MDJ-4	KT074348	Heilongjiang	2015	CPV-2c	Genbank
MDJ-18	KT074262	Heilongjiang	2015	New CPV-2a	Genbank
MDJ-20	KT074263	Heilongjiang	2015	New CPV-2a	Genbank
DQ-beta9	KT074338	Heilongjiang	2015	New CPV-2b	Genbank
MDJ-27	KT074266	Heilongjiang	2015	New CPV-2a	Genbank
MDJ-33	KT074270	Heilongjiang	2015	New CPV-2a	Genbank
MDJ-37	KT074271	Heilongjiang	2015	New CPV-2a	Genbank
DQ-beta7	KT074275	Heilongjiang	2015	New CPV-2a	Genbank
HRB-e2	KT074299	Heilongjiang	2015	New CPV-2a	Genbank
HRB-F0	KT074301	Heilongjiang	2015	New CPV-2a	Genbank
HRB-G4	KT074305	Heilongjiang	2015	New CPV-2a	Genbank
HRB-K1	KT074316	Heilongjiang	2015	New CPV-2a	Genbank
HRB-K3	KT074317	Heilongjiang	2015	New CPV-2a	Genbank
HRB-I8	KT074312	Heilongjiang	2015	New CPV-2a	Genbank
CPV-HN1503	MF467241	Hainan	2015	New CPV-2a	Genbank
CPV-HN1519	MF467239	Hainan	2015	New CPV-2b	Genbank
CPV-HN1617	MF467229	Hainan	2016	CPV-2c	Genbank
GuangZhou/Z2/2016	KY968643	Guangdong	2016	New CPV-2b	Genbank
GuangZhou/Z1/2016	KY968642	Guangdong	2016	New CPV-2b	Genbank
Shenzhen/Y3/2016	KY937675	Guangdong	2016	New CPV-2a	Genbank
GuangZhou/T/2016	KY937674	Guangdong	2016	New CPV-2a	Genbank
Shenzhen/S1/2016	KY937673	Guangdong	2016	New CPV-2a	Genbank
GuangZhou/P5/2016	KY937672	Guangdong	2016	New CPV-2a	Genbank
GuangZhou/P3/2016	KY937671	Guangdong	2016	New CPV-2b	Genbank
GuangZhou/P2/2016	KY937670	Guangdong	2016	New CPV-2a	Genbank
GuangZhou/P1-2/2016	KY937669	Guangdong	2016	New CPV-2a	Genbank
GuangZhou/P1-1/2016	KY937668	Guangdong	2016	New CPV-2b	Genbank
Shenzhen/H4/2016	KY937663	Guangdong	2016	New CPV-2b	Genbank
Shenzhen/H1/2016	KY937662	Guangdong	2016	CPV-2c	Genbank
Guangdong/G1/2016	KY418607	Guangdong	2016	New CPV-2b	Genbank
GuangZhou/F3-2/2016	KY937658	Guangdong	2016	CPV-2c	Genbank
GuangZhou/F3-1/2016	KY937657	Guangdong	2016	New CPV-2b	Genbank
GuangZhou/F2/2016	KY937656	Guangdong	2016	New CPV-2b	Genbank
GuangZhou/B/2016	KY937650	Guangdong	2016	CPV-2c	Genbank
Shenzhen/11-2/2016	KY937648	Guangdong	2016	CPV-2c	Genbank
Shenzhen/11-1/2016	KY937647	Guangdong	2016	CPV-2c	Genbank
guangzhou/GZ-5/2017	KY937661	Guangdong	2017	New CPV-2a	Genbank
guangzhou/GZ-4/2017	KY937660	Guangdong	2017	New CPV-2a	Genbank
guangzhou/GZ-1/2017	KY937659	Guangdong	2017	New CPV-2b	Genbank
guangzhou/QG21/2019	MT488452	Guangdong	2019	CPV-2c	Genbank
guangzhou/QG18/2019	MT488453	Guangdong	2019	CPV-2c	Genbank
guangzhou/CWC/2018	MT488454	Guangdong	2018	CPV-2c	Genbank
guangzhou/QG3/2019	MT488455	Guangdong	2019	CPV-2c	Genbank
guangzhou/QH1/2018	MT488456	Guangdong	2018	New CPV-2a	Genbank
guangzhou/QH2/2018	MT488457	Guangdong	2018	New CPV-2a	Genbank
guangzhou/QH3/2018	MT488458	Guangdong	2018	CPV-2c	Genbank
guangzhou/QH5/2018	MT488459	Guangdong	2018	CPV-2c	Genbank
dongguan/XH1/2018	MT488460	Guangdong	2018	CPV-2c	Genbank
dongguan/XH2/2018	MT488461	Guangdong	2018	New CPV-2a	Genbank
dongguan/XH3/2018	MT488462	Guangdong	2018	New CPV-2a	Genbank
shenzhen/XH4/2018	MT488463	Guangdong	2018	New CPV-2a	Genbank
shenzhen/XH5/2018	MT488464	Guangdong	2018	New CPV-2a	Genbank
guangzhou/DH6/2018	MT488465	Guangdong	2018	CPV-2c	Genbank
guangzhou/DH7/2018	MT488466	Guangdong	2018	New CPV-2b	Genbank
guangzhou/DH1130-1/2017	MT488467	Guangdong	2017	CPV-2c	Genbank
guangzhou/DH1130-2/2017	MT488468	Guangdong	2017	CPV-2c	Genbank
CPV BJ14-8	KT162005	Beijing	2014	CPV-2c	Genbank
CPV BJ14-9	KP260509	Beijing	2014	CPV-2c	Genbank
CPV BJ14-11	KT162006	Beijing	2014	CPV-2c	Genbank
CPV BJ14-12	KT162007	Beijing	2014	CPV-2c	Genbank
CPV BJ14-13	KT162008	Beijing	2014	CPV-2c	Genbank
CPV BJ14-17	KT162009	Beijing	2014	CPV-2c	Genbank
CPV BJ14-18	KT162010	Beijing	2014	CPV-2c	Genbank
CPV BJ14-20	KT162011	Beijing	2014	CPV-2c	Genbank
CPV BJ14-21	KT162012	Beijing	2014	CPV-2c	Genbank
CPV BJ14-22	KT162013	Beijing	2014	CPV-2c	Genbank
CPV BJ14-32	KT162014	Beijing	2014	CPV-2c	Genbank
CPV BJ14-33	KT162015	Beijing	2014	CPV-2c	Genbank
CPV BJ14-34	KT162016	Beijing	2014	CPV-2c	Genbank
CPV BJ14-35	KT162017	Beijing	2014	CPV-2c	Genbank
CPV BJ14-36	KT162018	Beijing	2014	CPV-2c	Genbank
CPV BJ14-37	KT162019	Beijing	2014	CPV-2c	Genbank
CPV BJ14-38	KT162020	Beijing	2014	CPV-2c	Genbank
CPV BJ14-39	KT162021	Beijing	2014	CPV-2c	Genbank
CPV BJ14-1	KT162022	Beijing	2014	New CPV-2b	Genbank
CPV BJ14-2	KT162023	Beijing	2014	New CPV-2b	Genbank
CPV BJ15-2	KT162024	Beijing	2015	New CPV-2b	Genbank
CPV BJ15-7	KT162025	Beijing	2015	New CPV-2b	Genbank
CPV BJ15-11	KT162026	Beijing	2015	New CPV-2b	Genbank
CPV BJ15-12	KT162027	Beijing	2015	New CPV-2b	Genbank
CPV BJ15-13	KT162028	Beijing	2015	New CPV-2b	Genbank
CPV BJ14-5	KT162029	Beijing	2014	New CPV-2a	Genbank
CPV BJ14-6	KT162030	Beijing	2014	New CPV-2a	Genbank
CPV BJ14-7	KT162031	Beijing	2014	New CPV-2a	Genbank
CPV BJ14-14	KT162032	Beijing	2014	New CPV-2a	Genbank
CPV BJ14-16	KT162033	Beijing	2014	New CPV-2a	Genbank
CPV BJ14-23	KT162034	Beijing	2014	New CPV-2a	Genbank
CPV BJ14-24	KT162035	Beijing	2014	New CPV-2a	Genbank
CPV BJ14-26	KT162036	Beijing	2014	New CPV-2a	Genbank
CPV BJ14-27	KT162037	Beijing	2014	New CPV-2a	Genbank
CPV BJ14-28	KT162038	Beijing	2014	New CPV-2a	Genbank
CPV BJ15-4	KT162039	Beijing	2015	New CPV-2a	Genbank
CPV BJ15-3	KT162040	Beijing	2015	New CPV-2a	Genbank
CPV BJ15-1	KT162041	Beijing	2015	New CPV-2a	Genbank
CPV BJ15-5	KT162042	Beijing	2015	New CPV-2a	Genbank
CPV BJ15-6	KT162043	Beijing	2015	New CPV-2a	Genbank
CPV BJ15-9	KT162044	Beijing	2015	New CPV-2a	Genbank
CPV BJ15-14	KT162045	Beijing	2015	New CPV-2a	Genbank
CPV BJ15-15	KT162046	Beijing	2015	New CPV-2a	Genbank
CPV/BJ01	KR869652	Beijing	2014	New CPV-2a	Genbank
CPV/BJ09	KR869653	Beijing	2014	New CPV-2a	Genbank
CPV/BJ13	KR869654	Beijing	2014	New CPV-2a	Genbank
CPV/BJ14	KR869655	Beijing	2014	New CPV-2a	Genbank
20160810-BJ-81	MF347723	Beijing	2016	CPV-2c	Genbank
20160810-BJ-19	MF347728	Beijing	2016	New CPV-2a	Genbank
20160810-BJ-59	MF347729	Beijing	2016	New CPV-2a	Genbank
20161020-BJ-11	MF347730	Beijing	2016	New CPV-2a	Genbank
20161107-BJ-4	MF347731	Beijing	2016	New CPV-2a	Genbank
20161107-BJ-10	MF347732	Beijing	2016	New CPV-2a	Genbank
20160810-BJ-10	MF347746	Beijing	2016	New CPV-2b	Genbank
20160810-BJ-18	MF347747	Beijing	2016	New CPV-2b	Genbank
20160810-BJ-42	MF347748	Beijing	2016	New CPV-2b	Genbank
20160810-BJ-77	MF347749	Beijing	2016	New CPV-2b	Genbank
20161109-BJ-12	MF347750	Beijing	2016	New CPV-2b	Genbank
20170322-BJ-26	MF347724	Beijing	2017	CPV-2c	Genbank
20170405-BJ-K	MF347725	Beijing	2017	CPV-2c	Genbank
20170320-BJ-4	MF347733	Beijing	2017	New CPV-2a	Genbank
20170320-BJ-11	MF347734	Beijing	2017	New CPV-2a	Genbank
20170322-BJ-9	MF347735	Beijing	2017	New CPV-2a	Genbank
20170322-BJ-13	MF347736	Beijing	2017	New CPV-2a	Genbank
20170322-BJ-16	MF347737	Beijing	2017	New CPV-2a	Genbank
20170322-BJ-25	MF347738	Beijing	2017	New CPV-2a	Genbank
20170322-BJ-31	MF347739	Beijing	2017	New CPV-2a	Genbank
20170322-BJ-32	MF347740	Beijing	2017	New CPV-2a	Genbank
20170405-BJ-A	MF347741	Beijing	2017	New CPV-2a	Genbank
20170405-BJ-D	MF347742	Beijing	2017	New CPV-2a	Genbank
20170405-BJ-E	MF347743	Beijing	2017	New CPV-2a	Genbank
20170405-BJ-F	MF347744	Beijing	2017	New CPV-2a	Genbank
20170405-BJ-I	MF347745	Beijing	2017	New CPV-2a	Genbank
20170320-BJ-12	MF347751	Beijing	2017	New CPV-2b	Genbank
CPV-HB-14-1	KR611459	Hebei	2014	New CPV-2b	Genbank
CPV-HB-14-2	KR611460	Hebei	2014	New CPV-2b	Genbank
CPV-HB-14-3	KR611461	Hebei	2014	New CPV-2b	Genbank
CPV-HB-14-4	KR611462	Hebei	2014	New CPV-2b	Genbank
CPV-HB-14-5	KR611463	Hebei	2014	New CPV-2b	Genbank
CPV-HB-14-6	KR611464	Hebei	2014	New CPV-2b	Genbank
CPV-HB-14-7	KR611465	Hebei	2014	New CPV-2a	Genbank
CPV-HB-14-8	KR611466	Hebei	2014	New CPV-2b	Genbank
CPV-HB-14-9	KR611467	Hebei	2014	New CPV-2a	Genbank
CPV-HB-14-10	KR611468	Hebei	2014	New CPV-2a	Genbank
CPV-HB-14-11	KR611469	Hebei	2014	New CPV-2b	Genbank
CPV HB15-5	NA	Hebei	2015	CPV-2c	Molecular Characterization and Pathogenicity of Carnivore Parvovirus Epidemic Isolates
CPV HB15-7	NA	Hebei	2015	CPV-2c	Molecular Characterization and Pathogenicity of Carnivore Parvovirus Epidemic Isolates
CPV HB15-8	NA	Hebei	2015	CPV-2c	Molecular Characterization and Pathogenicity of Carnivore Parvovirus Epidemic Isolates
* NA: Not Available
